# Supplementary material for: Unveiling Neolithic Economic Behavior: A Novel Approach to Chert Procurement at Çukuriçi Höyük, Western Anatolia
Source: J Archaeol Method Theory. 2024 Dec 24;32(1):16. doi: 10.1007/s10816-024-09681-6 (PMC11666786; doi:10.1007/s10816-024-09681-6)
Supplement: Supplementary file 1 — Supplementary file1 (XLSX 89.1 KB) [file 10816_2024_9681_MOESM1_ESM.xlsx]

## Sheet: Brandl_et_al_geochemical_data
Supplement A Geochemical data from the studied materials acquired using LA-ICP-MS. All values are reported in mg/kg.
Locality	Sample type	Sample no.	Petrology	Li7	Be9	B11	Mg24	Al27	Ca43	Ti49	V51	Cr53	Mn55	Fe56	Co59	Ni60	Cu63	Zn66	Ga71	Ge74	Sr88	Y89	Zr90	Nb93	Cs133	Ba137	La139	Ce140	Pr141	Nd146	Sm147	Eu153	Gd157	Dy163	Er166	Yb172	Pb208	Th232	U238
Çanakgöl Tepe	geological	CTTC1	chert	3.37	<0.042	38.43	82733.6	55.73	144448	2.58	1.806	0.93	165.52	56.2	0.104	2.18	0.275	0.602	0.431	0.086	670.25	0.0368	4	0.486	0.374	23.47	6.28	0.029	<0.0027	0.0269	<0.0190	<0.0050	0.0114	<0.0090	<0.0082	0.0152	0.0128	0.0081	0.762
Çanakgöl Tepe	geological	CTTC2	chert	1.176	0.051	34.49	23278.7	71.11	41748	2.61	1.151	0.42	45.65	128.02	0.0647	1.082	<0.150	0.42	0.59	<0.067	219.17	0.0134	6.02	0.629	0.274	7.66	6.48	0.0211	0.0026	<0.0190	<0.0240	0.0197	<0.0187	<0.0085	<0.0090	<0.0093	0.0155	0.0046	0.268
Çanakgöl Tepe	geological	CTTC3	chert	2.13	<0.048	37.01	48893.4	34.2	90890.8	3.43	1.16	<0.24	122.77	34.3	0.088	1.94	0.213	0.495	0.164	0.055	355.9	0.0197	3.14	0.222	0.176	12.4	3.18	0.0218	0.0034	0.0164	<0.0221	<0.0054	<0.0157	<0.0111	<0.0107	<0.0111	0.0134	<0.0026	0.367
Çanakgöl Tepe	geological	CTTC4	chert	0.879	<0.049	216.05	105.36	29.91	909.87	2.76	1.205	<0.29	0.38	71.56	0.0225	1.195	0.45	0.263	0.06	0.09	19.33	<0.0049	0.781	0.229	0.077	21.35	0.0082	0.0233	<0.0033	0.0079	<0.0209	<0.0045	<0.0108	<0.0099	<0.0097	<0.0121	0.0231	0.0053	0.695
Çanakgöl Tepe	geological	CTTC5	chert	0.89	<0.052	223.81	78.72	30.85	973.3	3	0.678	<0.25	0.247	31.72	0.0126	0.534	0.228	0.137	0.074	0.071	23	<0.0046	0.605	0.213	<0.038	19.13	0.0076	0.0134	<0.0028	<0.0152	<0.0197	<0.0056	<0.0191	<0.0104	<0.0078	<0.0088	<0.0090	<0.0027	0.854
Çanakgöl Tepe	geological	CTTC6	chert	0.817	0.065	243.49	101.31	38.21	2460.05	4.09	3.27	0.52	0.831	404.41	0.126	3.76	0.549	0.607	0.0606	0.079	51.69	0.0061	0.556	0.249	<0.039	113.91	0.0161	0.057	<0.0027	<0.0171	<0.0218	0.0185	<0.0181	<0.0095	<0.0101	<0.0105	0.21	0.0047	0.981
Çanakgöl Tepe	geological	CTTC7	chert	0.836	<0.056	258.72	137.51	66.33	449.14	4.65	0.617	<0.29	0.306	51.46	0.0214	0.754	0.174	0.382	0.112	0.083	2.4	0.0047	1.148	0.166	0.052	6.68	<0.0049	0.0096	<0.0030	<0.0155	<0.032	<0.0054	<0.0218	<0.0092	<0.0097	<0.0130	<0.0092	<0.0030	0.603
Çanakgöl Tepe	geological	CTTC8	chert	0.848	<0.046	342.81	3158.48	46.85	7667.82	4.52	0.578	0.53	4.42	31.25	<0.0097	0.735	0.151	0.466	0.172	<0.052	24.55	0.0083	1.85	0.223	<0.036	5.69	0.013	0.015	0.0036	<0.0141	<0.0183	<0.0048	0.0111	<0.0097	<0.0072	<0.0082	0.0131	0.013	0.686
Çanakgöl Tepe	geological	CTTC9	chert	0.625	<0.051	269.87	129.47	30.27	343.39	2.85	0.89	<0.28	0.414	104.6	0.0544	0.95	<0.161	0.333	0.108	0.067	1.232	0.0037	1.581	0.189	<0.044	1.6	0.0061	0.0833	<0.0027	<0.0197	<0.0285	<0.0079	<0.0170	<0.0164	<0.0142	<0.0147	<0.0102	<0.0034	0.277
Çanakgöl Tepe	geological	CTTC10	chert	0.899	<0.039	187.28	539.74	54.8	42623.2	2.72	0.562	0.27	1.805	83.04	0.0316	1.091	0.238	0.354	<0.0167	<0.058	440.04	0.0185	0.217	0.1333	0.045	9.82	0.0176	0.0236	<0.0039	0.0198	<0.0222	0.0032	<0.0273	<0.0111	<0.0083	<0.0158	0.0202	0.0069	1.361
Çanakgöl Tepe	geological	CTTC11	chert	0.894	<0.049	181.55	612.01	46.4	74550.3	4.85	0.924	0.51	2.39	160.71	0.0857	1.506	0.338	0.457	<0.0163	<0.054	913.09	0.0151	0.207	0.141	0.038	17.09	0.0228	0.0476	0.006	0.0269	<0.0188	<0.0035	0.0102	<0.0077	0.0069	0.0099	0.0833	0.0114	1.52
Çanakgöl Tepe	geological	CTTC12	chert	0.906	<0.031	183.08	413.59	42.08	66160.3	1.53	0.313	0.32	1.35	41.23	0.0493	1.118	0.186	0.206	0.0165	0.064	744.6	0.0091	0.164	0.1137	0.036	13.73	0.0187	0.0327	0.0047	<0.0181	<0.02	<0.0049	<0.0235	<0.0076	<0.0073	<0.0127	0.0116	0.0032	1.323
Çanakgöl Tepe	geological	CT_7	chert	2.8	0.0164	99.76	3707.62	200.96	8346.59	8.55	0.694	0.261	2.74	80.82	0.0148	1.189	0.148	0.358	0.256	0.16	28.23	0.0132	1.23	0.351	0.386	8.27	0.0145	0.0325	0.00353	0.013	0.0098	0.00114	0.0136	0.0076	0.0034	0.007	0.0157	0.0111	4.68
Çanakgöl Tepe	geological	CT_8	chert	3.86	0.016	86.56	3156.78	245.94	6936.76	6.47	0.949	0.21	5.66	137.81	0.0239	1.56	0.14	0.533	0.23	0.291	20.44	0.0088	1.25	0.34	0.712	10.6	0.0396	0.0726	0.0096	0.0221	0.0113	0.00167	0.0092	0.0059	0.0046	0.0067	0.0307	0.0116	4
Çanakgöl Tepe	geological	CT_9	chert	5.26	0.0133	69.21	3371.19	321.35	7194.44	10.42	1.183	0.233	5.13	192.34	0.0365	1.57	0.122	0.813	0.26	0.322	18.61	0.0158	1.47	0.468	0.82	n.d.	0.0131	0.0382	0.0035	0.0186	0.0098	0.0025	0.0068	0.01	0.0048	0.0049	0.0569	0.0085	3.03
Çanakgöl Tepe	geological	CT_10	chert	3.72	0.042	97.17	1843.43	259.47	4064.73	8.57	0.613	0.374	4.73	72.84	0.0223	1.152	0.666	1.17	0.246	0.187	11.31	0.0044	1.445	0.441	0.633	8.3	0.0162	0.016	0.0025	0.01	0.0093	0.0033	0.0145	0.0102	0.0076	0.0103	0.06	0.0075	2.325
Çanakgöl Tepe	geological	CT_11	chert	4.47	0.028	98.82	3777.22	256.67	8057.88	6.08	0.998	0.49	7	103.07	0.0236	1.29	0.127	0.7	0.157	0.409	18.81	0.0122	0.963	0.263	0.669	8.77	0.019	0.0453	0.0067	0.0116	0.015	0.0032	0.01	0.0095	0.0101	0.0124	0.0295	0.0067	3.39
Çanakgöl Tepe	geological	CT_12	chert	2.46	0.048	126.3	2587.93	178.92	6319.63	4.87	0.618	0.27	2.92	122.77	0.02	1.163	0.203	0.54	0.22	0.156	20.45	0.008	0.857	0.266	0.337	7.99	5.5	0.0212	0.0033	0.0215	0.03	0.0066	0.0133	0.0122	0.0102	0.0177	0.0377	0.0076	4.89
Çanakgöl Tepe	geological	CT_13	chert	3.67	0.0113	82.71	9230.37	184.65	22223.1	8.08	0.847	0.317	3.59	94.54	0.0199	1.21	0.133	0.398	0.0619	0.138	63.18	0.029	1.02	0.584	0.362	13.38	0.0287	0.0576	0.0067	0.0239	0.0133	0.0033	0.0044	0.0049	0.0034	0.0056	0.0318	0.0145	2.43
Çanakgöl Tepe	geological	CT_14	chert	1.79	0.036	134.04	4060.39	117.03	10396.7	8.97	0.415	0.442	1.67	78.97	0.0194	0.937	0.841	2.18	0.09	0.081	29.78	0.0089	1.72	1.034	0.243	5.9	0.0614	0.0852	0.009	0.0371	0.0118	0.0032	0.0145	0.0103	0.0099	0.008	0.0537	0.0091	2.109
Çanakgöl Tepe	geological	CT_15	chert	3.68	0.041	85.33	9010.15	202.72	21613	42.63	1.185	0.268	3.48	130.85	0.0362	1.408	0.323	0.448	0.0353	0.165	67.42	0.0175	0.591	0.483	0.564	16.13	0.0216	0.0478	0.0052	0.0251	0.0234	0.0038	0.0166	0.0118	0.0105	0.0105	0.0479	0.0226	2.159
Çanakgöl Tepe	geological	CT_16	chert	4.37	0.0196	18.12	5614.92	291.78	13413.9	19.72	0.879	0.715	24.33	117.94	0.0714	1.24	0.315	0.522	0.0787	0.185	45.09	0.0441	0.662	0.142	0.892	14.99	0.0208	0.0402	0.0037	0.0229	0.0067	0.0041	0.0113	0.0077	0.0057	0.0083	0.0444	0.0384	2.67
Çanakgöl Tepe	geological	CT_17	chert	4.48	0.0137	19.62	457.54	341.89	2065.86	4.29	0.15	0.359	2.07	35.37	0.029	0.763	0.174	0.104	0.086	0.134	7.34	0.0071	0.839	0.155	0.9	11.51	0.701	0.0062	0.00181	0.0065	0.0081	0.0029	0.0085	0.0072	0.0069	0.01	0.0097	0.0099	1.755
Çanakgöl Tepe	geological	CT_18	chert	3.62	0.0106	22.68	130.31	275.51	1343.91	4.07	0.17	0.218	0.743	52.46	0.0252	0.856	0.199	0.218	0.08	0.119	6.89	0.0061	0.681	0.213	0.802	12	0.0032	0.0183	0.00179	0.0085	0.0122	0.0022	0.0146	0.0054	0.0073	0.0099	0.0437	0.0036	1.675
Çanakgöl Tepe	geological	CT_19	chert	3.76	0.0234	26.37	589.23	322.72	2494.89	3.58	0.257	0.186	1.85	192.22	0.106	0.846	0.255	0.665	0.0695	0.132	12.9	0.0084	0.96	0.225	0.772	14.38	0.216	0.0117	0.00225	0.0136	0.0097	0.0031	0.0095	0.0062	0.0058	0.0049	0.0128	0.0096	1.677
Çanakgöl Tepe	geological	CT_20	chert	6.4	0.062	19.17	1816.52	297.92	5259.26	4.55	0.49	0.49	3.4	251.61	0.132	1.51	0.325	0.73	0.06	0.176	23.31	0.0212	0.598	0.0948	0.762	18.48	0.0132	0.0225	0.0042	0.023	0.0204	0.0052	0.0184	0.0092	0.0079	0.013	0.0592	0.0172	2.167
Çanakgöl Tepe	geological	CT_21	chert	2.28	0.075	39	195.63	164.65	757.32	4.49	0.1035	0.25	0.706	30.47	0.0232	0.397	0.209	0.163	0.081	0.082	4.83	0.0058	0.647	0.218	0.594	7.79	264.96	0.0031	0.003	0.0201	0.028	0.0061	0.0255	0.0125	0.0093	0.0181	0.0092	0.0042	1.362
Çanakgöl Tepe	geological	CT_22	chert	1.327	0.048	37.21	644.71	104.42	2042.49	4.5	0.096	0.23	1.173	24.83	0.0192	0.356	0.192	0.788	0.068	0.084	9.47	0.0058	0.509	0.273	0.66	6.47	0.0233	0.004	0.003	0.018	0.03	0.006	0.0212	0.0158	0.0093	0.0137	0.0212	0.0043	1.361
Çanakgöl Tepe	geological	CT_23	chert	1.36	0.0147	93.87	6644.78	78.17	20206.3	4.26	0.615	0.434	6.18	56.4	0.0248	1.37	0.232	0.194	0.191	0.112	81.26	0.0302	0.781	0.137	0.0967	14.03	0.0254	0.0612	0.0081	0.0291	0.0123	0.0025	0.012	0.0078	0.0078	0.0072	0.0233	0.0302	2.56
Çanakgöl Tepe	geological	CT_24	chert	2.8	0.012	86.24	7265.15	152.81	18615.4	5.58	0.69	0.49	7.48	52.05	0.0308	1.32	0.167	0.243	0.102	0.332	75.26	0.0394	0.84	0.16	0.289	20.81	0.0205	0.0479	0.0038	0.0158	0.0141	0.0036	0.012	0.01	0.0062	0.0077	0.0201	0.0278	2.67
Çanakgöl Tepe	geological	CT_25	chert	3.14	0.052	90.66	1855.83	166.37	5873.76	3.33	0.293	0.36	2.11	71.54	0.0322	0.898	0.237	0.357	0.135	0.667	24.05	0.0049	1.144	0.116	0.551	15.19	0.011	0.0326	0.0034	0.0186	0.024	0.0049	0.0182	0.0105	0.0118	0.01	0.0255	0.0125	1.247
Çanakgöl Tepe	geological	CT_26	chert	2.32	0.042	105.32	484	136.35	4858.5	2.01	0.147	0.304	0.62	43.99	0.0267	0.956	0.155	0.102	0.094	0.196	23.79	0.0113	0.56	0.0969	0.276	16.09	0.0082	0.0345	0.0025	0.0123	0.0175	0.006	0.0157	0.0064	0.0102	0.0111	0.0144	0.0082	1.564
Çanakgöl Tepe	geological	CT_27	chert	2.09	0.02	106.13	2753.43	185.66	14008.4	17.76	1.7	1.05	6.33	382.93	0.294	2.29	0.474	0.565	0.202	0.321	57.01	0.0644	0.352	0.164	0.258	29.84	0.0616	0.1054	0.0153	0.0604	0.0103	0.0065	0.0153	0.0136	0.0054	0.0068	0.145	0.0402	3.6
Çanakgöl Tepe	geological	CT_28	chert	2.51	0.0278	107.59	2444.14	369.57	8182.38	39.99	2.26	1.45	4.97	513.94	0.121	1.88	0.397	0.616	0.184	0.305	32.09	0.087	0.567	0.261	0.321	33.65	0.323	0.534	0.0457	0.15	0.0109	0.0048	0.0132	0.0098	0.0071	0.0083	0.274	0.0534	3.97
Çanakgöl Tepe	geological	CT_29	chert	1.9	0.0152	101.81	1791.77	185.78	9855.13	15.94	0.902	0.849	3.83	146.75	0.145	1.34	0.22	0.197	0.177	0.279	42.37	0.0417	0.452	0.153	0.252	32.59	0.049	0.0775	0.012	0.0376	0.0098	0.0034	0.0124	0.0063	0.0068	0.0123	0.071	0.0296	3.06
Çanakgöl Tepe	geological	CT_30	chert	1.75	0.0193	101.08	1798.45	185.21	10932.5	n.a.	1.21	0.9	3.48	267.6	0.149	1.47	0.277	0.336	0.192	0.291	47.95	0.0464	0.493	0.135	0.272	30.73	1.61	0.0819	0.0078	0.0476	0.016	0.0041	0.0136	0.0156	0.0079	0.0071	0.091	0.0352	3.1
Çanakgöl Tepe	geological	CT_31	chert	2.12	0.037	116.73	1918.13	174.28	8908.08	12.07	2.14	1.22	4.36	503.19	0.499	3.53	0.611	0.893	0.185	0.282	42.23	0.0624	0.354	0.128	0.25	30.73	0.0358	0.16	0.0085	0.036	0.0194	0.0066	0.0134	0.0122	0.0096	0.0141	0.389	0.0333	3.01
Çanakgöl Tepe	geological	CT_32	chert	1.82	0.042	114.75	2830.65	151.34	8949.34	7.74	2.68	1.23	7.07	527.21	0.393	4.02	0.969	1.03	0.171	0.444	38.54	0.218	0.414	0.127	0.21	34.31	0.0396	0.121	0.0186	0.053	0.0241	0.0085	0.016	0.0306	0.0472	0.0494	0.138	0.0278	2.79
Çanakgöl Tepe	geological	CT_33	chert	1.67	0.055	111.86	1886.5	147.06	10513	6.48	0.455	0.196	3.61	30.72	0.0104	0.672	0.2	0.173	0.199	0.278	44.79	0.0315	0.295	0.104	0.184	26.28	0.273	0.0467	0.0044	0.032	0.021	0.0046	0.014	0.0079	0.0102	0.0131	0.0162	0.0202	2.67
Çanakgöl Tepe	geological	CT_34	chert	0.617	0.043	20.52	1686.56	99.15	3281.93	1.98	0.146	0.308	1.72	27.83	0.0253	1.53	0.879	18.91	0.077	0.254	13.33	0.0041	0.109	0.105	0.672	3.99	0.0105	0.0243	0.0044	0.0157	0.0129	0.0033	0.0116	0.0065	0.0049	0.0082	0.0885	0.0109	1.821
Çanakgöl Tepe	geological	CT_35	chert	4.82	0.0141	18.58	145.43	610.42	4171.85	24.35	0.84	1.78	1.44	416.55	0.391	3.48	0.303	0.301	0.139	0.092	23.06	0.0723	0.82	0.234	1.145	48.71	1.47	2.38	0.253	1.04	0.183	0.0268	0.114	0.0309	0.0102	0.0205	0.14	0.127	2.02
Çanakgöl Tepe	geological	CT_36	chert	5.35	0.0077	21.87	170.62	540.66	3861.57	19.04	0.625	1.73	1.99	572.6	0.386	4.78	0.35	0.277	0.079	0.126	21.99	0.0428	0.409	0.276	1.188	48.81	0.0651	0.141	0.0204	0.0521	0.0101	0.0036	0.014	0.0075	0.0055	0.0092	0.207	0.0741	1.869
Çanakgöl Tepe	geological	CT_37	chert	6.09	0.0151	21.01	180.96	635.81	5836.7	40.98	1.035	1.89	3.51	1161.69	0.994	9.25	0.548	0.659	0.103	0.102	28.63	0.0331	0.317	0.243	1.123	56.01	0.124	0.216	0.0299	0.222	0.0234	0.0072	0.0111	0.0055	0.0095	0.0085	0.292	0.0556	1.684
Çanakgöl Tepe	geological	CT_38	chert	5.7	0.0129	22.82	189.85	518.85	5223.66	15.14	0.977	1.7	3.44	1270.33	1.41	9.47	0.552	0.755	0.227	0.194	18.7	0.032	0.432	0.256	1.24	50.72	0.125	0.0979	0.0133	0.0456	0.0076	0.0064	0.0106	0.0083	0.0084	0.0077	0.352	0.0405	1.788
Çanakgöl Tepe	geological	CT_39	chert	5.24	0.039	20.68	116.74	470.25	3192.01	17.74	0.635	1.34	1.25	223.28	0.159	2.83	0.4	0.818	0.115	0.07	22.45	0.022	0.226	0.156	1.142	52.89	0.026	0.0514	0.0081	0.0182	0.0184	0.0045	0.0128	0.008	0.0067	0.0091	0.123	0.0359	1.414
Çanakgöl Tepe	geological	CT_40	chert	5.52	0.025	20.02	98.99	379.45	2488.72	24.86	0.493	1.57	0.961	270.43	0.234	2.94	0.582	0.58	0.106	0.088	18.09	0.0246	0.211	0.186	1.083	49.16	0.0252	0.0581	0.0067	0.0196	0.0105	0.0046	0.0164	0.0079	0.0065	0.0109	0.121	0.0425	1.377
Çanakgöl Tepe	geological	CT_41	chert	5.86	0.032	23.99	122.89	465.55	1701.5	17.59	0.586	1.9	0.876	285.63	0.259	2.86	0.307	0.588	0.093	0.125	39.12	0.0275	0.255	0.21	1.148	54.88	0.0257	0.246	0.0091	0.0226	0.0179	0.0049	0.0107	0.0078	0.0045	0.01	0.164	0.0297	1.139
Çanakgöl Tepe	geological	CT_42	chert	2.77	0.0076	21.16	2468.06	195.22	5972.04	17.89	0.191	0.482	8.99	27.16	0.0284	1.55	0.224	0.105	0.0754	0.346	14.34	0.0259	0.127	0.118	0.437	27.77	0.0141	0.0382	0.0074	0.0248	0.009	0.0025	0.0107	0.004	0.0058	0.0046	0.011	0.0137	2.61
Çanakgöl Tepe	geological	CT_43	chert	0.776	0.0074	16.58	291.01	286.86	1063.44	11.46	0.468	0.682	0.884	71.08	0.0337	1.97	0.338	0.096	0.103	0.387	6.88	0.0219	0.131	0.0988	0.296	18.45	0.012	0.0244	0.0045	0.0232	0.01	0.00187	0.0103	0.0055	0.0037	0.005	0.0603	0.0182	1.99
Çanakgöl Tepe	geological	CT_44	chert	0.674	0.0079	15.46	1226.19	101.71	3088.32	4.17	0.157	0.491	2.63	49.26	0.0351	1.7	0.265	0.101	0.0542	0.2	7.57	0.0181	0.128	0.0747	0.23	8.95	0.0079	0.0137	0.00249	0.0097	0.0093	0.0038	0.0143	0.0077	0.01	0.0047	0.034	0.0129	2.53
Çanakgöl Tepe	geological	CT_45	chert	0.776	0.0131	15.92	1908.11	123.34	12239.2	6.29	0.236	0.798	3.15	88.01	0.051	1.18	0.27	0.113	0.0443	0.182	18.47	0.0307	0.13	0.0836	0.226	9.04	0.017	0.0441	0.0051	0.0107	0.0131	0.0035	0.015	0.0049	0.0054	0.0123	0.0401	0.0286	3.48
Çanakgöl Tepe	geological	CT_46	chert	0.61	0.03	20.84	103.02	157.77	373.3	8.33	0.095	0.293	0.245	40.34	0.0241	1.43	0.679	1.01	0.092	0.119	4.3	0.01	0.149	0.092	0.2	6.23	0.0028	0.0148	0.006	0.0149	0.01	0.0173	0.0117	0.0068	0.0155	0.0125	0.157	0.0103	1.718
Çanakgöl Tepe	geological	CT_47	chert	0.951	0.03	19.83	251.58	100.91	1002.08	3.96	0.326	0.69	1.279	154.63	0.126	2.98	0.653	0.314	0.08	0.479	7.91	0.0332	0.989	0.0895	0.254	25.08	0.0138	0.0362	0.0061	0.027	0.0123	0.0042	0.0111	0.0064	0.0062	0.0061	0.158	0.0213	2.52
Çukuriçi Höyük	archaeological	31_1	chert	0.066	0.234	10.65	26.78	21.92	150	2.55	0.764	0.16	0.34	158.41	0.0051	0.222	0.185	0.272	0.0149	2.003	0.605	0.0384	0.0756	0.0115	0.0192	0.657	0.853	0.0083	0.0016	0.0113	0.007	0.00211	0.0068	0.0087	0.0066	0.0141	0.0338	0.0374	7.24
Çukuriçi Höyük	archaeological	31_2	chert	0.074	0.286	10.32	26.95	11.76	143.45	3.2	0.767	0.17	0.331	111.02	0.0068	0.23	0.158	0.213	0.0101	2.063	0.577	0.0275	0.101	0.0129	0.0238	0.451	0.558	0.0096	0.00103	0.0108	0.004	0.0035	0.0013	0.0107	0.0053	0.0108	0.0306	0.0392	8.86
Çukuriçi Höyük	archaeological	31_3	chert	0.182	0.183	9.27	20.49	39.87	144.34	3.62	0.688	0.408	0.288	145.95	0.0075	0.596	0.579	0.203	0.0086	1.796	0.706	0.0789	0.114	0.0157	0.0353	1.596	0.307	0.0103	0.0066	0.0154	0.0073	0.0039	0.0155	0.0122	0.0117	0.0213	0.0656	0.0523	7.02
Çukuriçi Höyük	archaeological	31_4	chert	0.089	0.187	9.9	22.33	24.85	150.88	3.34	0.641	0.486	0.345	115.75	0.0064	0.4	0.408	0.249	0.0153	1.897	0.608	0.0625	0.0775	0.0106	0.0285	0.925	0.0851	0.0188	0.016	0.017	0.0064	0.0033	0.0107	0.0127	0.0111	0.0212	0.0442	0.0536	8.21
Çukuriçi Höyük	archaeological	31_5	chert	0.15	0.151	4.02	20.28	34.68	115.72	2.96	0.723	0.48	0.416	121.66	0.0145	0.37	0.564	0.272	0.02	1.75	0.779	0.07	0.086	0.0076	0.046	1.24	0.028	0.0066	0.0029	0.022	0.028	0.0057	0.0236	0.0173	0.0132	0.0211	0.064	0.0379	6.84
Çukuriçi Höyük	archaeological	32_1	chert	0.078	0.243	11.41	34.75	186.7	182.21	10.99	1.304	0.489	0.105	26.05	0.0065	0.156	0.15	0.392	0.0641	2.27	0.915	0.325	1.89	0.0876	0.603	1.058	1.72	0.668	0.1048	0.381	0.075	0.0167	0.0651	0.0632	0.0346	0.0513	0.0431	0.1101	7.3
Çukuriçi Höyük	archaeological	32_2	chert	0.084	0.204	11.44	41.14	216.87	158.19	52.56	1.486	0.391	0.111	28.25	0.0071	0.159	0.235	0.369	0.0587	2.27	0.908	0.36	1.54	0.27	0.0486	1.233	3.39	0.602	0.1025	0.35	0.063	0.0146	0.081	0.0481	0.0324	0.036	0.0637	0.0822	6.7
Çukuriçi Höyük	archaeological	32_3	chert	0.25	0.215	10.93	38.35	248.42	197.45	11.3	1.359	0.287	0.08	32.26	0.006	0.288	0.085	0.393	0.113	2.2	1.193	1.86	1.81	0.0615	0.0311	1.07	8.55	6.52	1.589	5.37	0.923	0.154	0.728	0.483	0.191	0.124	0.078	0.201	6.56
Çukuriçi Höyük	archaeological	32_4	chert	0.174	0.223	10.59	35.48	171.16	215.09	9.96	1.308	1.069	0.117	25.81	0.0056	0.172	0.14	0.431	0.0479	2.31	0.976	0.358	2.04	0.076	0.0449	0.875	2.01	0.845	0.1376	0.535	0.104	0.0193	0.11	0.093	0.0465	0.0436	0.0601	0.156	7.13
Çukuriçi Höyük	archaeological	32_5	chert	0.124	0.205	8.11	74.24	79.21	147.95	4.64	1.243	0.409	0.166	18.97	0.0131	0.151	0.352	0.888	0.06	2.26	0.693	0.128	1.433	0.0718	0.052	0.466	0.196	0.225	0.0385	0.13	0.051	0.0052	0.045	0.0294	0.0158	0.0353	0.0583	0.037	7.42
Çukuriçi Höyük	archaeological	33_1	chert	0.367	0.277	9.49	30.17	180.16	214.48	12.28	3.79	0.63	1.019	629.2	0.0288	0.371	0.61	0.698	0.077	1.47	1.92	0.219	1.265	0.214	0.0352	6.99	0.0764	0.1348	0.0227	0.0437	0.0236	0.0035	0.0358	0.0214	0.0224	0.065	1.334	0.205	76.05
Çukuriçi Höyük	archaeological	33_2	chert	0.454	0.247	8.48	35.54	226.46	214.59	4.96	1.82	0.178	0.447	513.63	0.0079	0.479	0.383	0.44	0.0483	2.062	2.26	0.545	0.909	0.0774	0.0507	3.78	0.473	0.535	0.0714	0.329	0.091	0.0171	0.0518	0.099	0.0586	0.0563	0.718	0.32	60.52
Çukuriçi Höyük	archaeological	33_3	chert	0.347	0.266	9.7	32.15	211.53	233.7	5.82	1.76	0.306	0.434	358.78	0.0153	0.35	0.362	0.498	0.0518	2.044	2.01	1.045	0.845	0.0895	0.0297	3.18	1.114	1.069	0.1506	0.544	0.072	0.0187	0.075	0.098	0.0564	0.0431	0.545	0.29	67.68
Çukuriçi Höyük	archaeological	33_4	chert	0.375	0.268	8.26	32.38	197.52	211.76	9.15	3.08	0.32	0.768	788.57	0.0161	0.391	0.698	0.644	0.0734	1.893	2	0.929	0.907	0.1317	0.0369	3.16	2.32	1.17	0.1413	0.557	0.118	0.0216	0.121	0.137	0.114	0.097	1.496	0.478	65.41
Çukuriçi Höyük	archaeological	33_5	chert	0.342	0.327	4.99	31.71	203.45	217.45	5.63	1.348	0.27	0.535	303.62	0.0136	0.253	1.44	1.7	0.095	1.95	1.979	0.993	0.901	0.0944	0.06	3.08	0.748	0.871	0.1224	0.486	0.133	0.0206	0.145	0.148	0.1	0.077	2.97	0.559	63.48
Çukuriçi Höyük	archaeological	38_1	chert	5.24	18.07	15.79	19.31	198.97	472.34	6.75	0.217	0.461	0.188	51.75	0.0054	0.401	0.05	0.408	0.14	17.86	6.6	0.059	1.025	1.943	3.24	1.56	0.737	0.197	0.015	0.0476	0.0179	0.0029	0.0087	0.0161	0.0065	0.0096	0.223	0.0208	0.1642
Çukuriçi Höyük	archaeological	38_2	chert	5.66	15.88	14.97	21.91	230.96	764.74	36.83	0.248	0.279	0.4	35.86	0.0059	0.644	0.032	0.082	0.1018	16.54	11.93	0.0937	0.647	1.457	4.08	0.977	0.164	0.321	0.034	0.117	0.0313	0.0031	0.034	0.03	0.0166	0.0112	0.028	0.0462	0.209
Çukuriçi Höyük	archaeological	38_3	chert	6.55	17.57	16.91	19.87	291.65	1532.01	8.13	0.212	0.33	0.19	34.09	0.0079	0.5	0.041	0.199	0.143	15.92	48.51	0.0622	0.996	1.394	4.83	1.063	0.424	0.164	0.0191	0.075	0.0142	0.0022	0.0179	0.0099	0.0094	0.011	0.0446	0.0239	0.164
Çukuriçi Höyük	archaeological	38_4	chert	7.42	17.09	17.46	17.55	334.68	236.48	13.23	0.222	0.199	0.103	31.58	0.0088	0.565	0.039	0.061	0.138	14.73	4.02	0.0497	1.007	1.402	5.22	0.77	0.331	0.1214	0.0161	0.059	0.017	0.0033	0.0102	0.0098	0.0047	0.0085	0.0166	0.0328	0.287
Çukuriçi Höyük	archaeological	38_5	chert	6.46	15.46	21.05	16.54	260.74	361.45	9.88	0.201	0.27	0.182	30.44	0.0123	0.309	0.182	0.267	0.14	14.71	6.51	0.0402	0.91	1.329	4.53	0.932	1.511	0.156	0.0154	0.052	0.022	0.0052	0.025	0.0133	0.0137	0.011	0.0381	0.0165	0.199
Çukuriçi Höyük	archaeological	37_1	chert	2.95	0.1	75.87	31.92	143.88	202.33	15.65	3.05	1.209	0.806	77.96	0.0103	1.707	0.481	0.223	0.332	1.181	0.826	0.0399	6.01	0.244	0.0795	1.229	0.0195	0.0435	0.0051	0.0201	0.0058	0.00115	0.0112	0.0099	0.0055	0.0089	0.0399	0.0246	3.05
Çukuriçi Höyük	archaeological	37_2	chert	3.7	0.122	88.87	34.98	183.43	217.28	11.66	3.06	1.43	0.825	59.19	0.0092	1.657	0.517	0.189	0.334	1.221	0.917	0.0315	6.49	0.244	0.0923	1.186	0.0999	0.0561	0.0072	0.0292	0.0092	0.00155	0.011	0.004	0.0054	0.0079	0.011	0.0131	3.09
Çukuriçi Höyük	archaeological	37_3	chert	3.74	0.105	60.99	45.99	350.9	268.59	16.88	3.3	2.14	0.879	60.75	0.0134	2.42	0.746	0.264	0.337	1.38	1.173	0.0802	6.29	0.249	0.1213	2.26	0.077	0.1379	0.0191	0.0686	0.0122	0.0026	0.013	0.0137	0.0122	0.0089	0.0203	0.0328	3.21
Çukuriçi Höyük	archaeological	37_4	chert	3.43	0.112	58.15	40.85	263.57	284.51	17.92	3.28	2.16	0.729	48.24	0.0275	2.42	0.863	0.288	0.652	1.222	1.174	0.054	9.87	0.312	0.0852	1.74	0.0379	0.0896	0.0098	0.0394	0.0061	0.0027	0.009	0.0074	0.0089	0.0111	0.0081	0.023	3.41
Çukuriçi Höyük	archaeological	37_5	chert	3.6	0.083	223.66	31.4	146.92	173.34	9.81	3.04	1.1	0.627	48.82	0.0144	1.476	0.58	0.273	0.298	1.271	0.748	0.03	5.84	0.195	0.096	1.053	3.28	0.0645	0.0069	0.044	0.0257	0.0066	0.0189	0.0132	0.012	0.02	0.1148	0.0106	3.2
Çukuriçi Höyük	archaeological	37_6	chert	1.942	0.059	83.16	35.65	152.08	181.53	10.92	3.19	1.65	0.836	43.48	0.0164	1.91	0.668	0.231	0.297	1.086	0.856	0.029	4.52	0.205	0.046	1.216	0.022	0.0517	0.0035	0.041	0.0139	0.0046	0.0145	0.0081	0.0078	0.0136	0.0076	0.0166	3.52
Çukuriçi Höyük	archaeological	36_1	chert	6.64	0.0406	8.11	607.29	471.95	947.08	25.19	3.45	1.49	1.447	90.02	0.039	1.76	1.116	1.012	0.137	0.093	7.58	0.0498	2.18	0.1411	0.578	145.93	0.0552	0.1019	0.0127	0.07	0.0159	0.0115	0.03	0.0159	0.0056	0.0078	0.124	0.319	1.683
Çukuriçi Höyük	archaeological	36_2	chert	6.58	0.052	8.3	602.68	519.54	1018.54	25.95	3.77	1.47	1.149	68.75	0.0314	1.31	0.923	0.45	0.143	0.081	11.17	0.172	3.67	0.1536	0.498	633.16	0.0843	0.1274	0.0148	0.0457	0.0109	0.0421	0.0151	0.0212	0.017	0.0309	0.207	0.128	1.594
Çukuriçi Höyük	archaeological	36_3	chert	4.48	0.0287	9.08	1126.92	265.15	2459.04	17.52	3.51	0.95	3.23	44.56	0.013	1.248	1.272	0.385	0.111	0.12	16.84	0.0513	1.79	0.1106	0.259	35.52	0.0218	0.0424	0.00406	0.0224	0.0115	0.0035	0.0105	0.0063	0.0081	0.01	0.0775	0.0744	1.672
Çukuriçi Höyük	archaeological	36_4	chert	4.13	0.0395	9.39	1013.31	380.39	1988.37	19.74	3.86	1.58	2.84	72.03	0.0188	1.154	0.867	0.383	0.135	0.148	13.7	0.0559	1.84	0.1007	0.385	11.45	0.0225	0.0429	0.0065	0.0318	0.0097	0.0026	0.0103	0.0061	0.0055	0.0068	0.0525	0.0711	1.729
Çukuriçi Höyük	archaeological	36_5	chert	5.11	0.091	7.94	669.98	361.89	1114.48	20.62	3.33	1.5	1.74	62.78	0.0294	1.4	1.59	0.429	0.119	0.181	7.68	0.0304	1.757	0.102	0.338	7.35	0.0167	0.0419	0.0038	0.033	0.0166	0.0047	0.0188	0.0122	0.0096	0.0082	0.08	0.0667	1.692
Çukuriçi Höyük	archaeological	35_1	chert	0.592	0.099	7.45	52.6	133.98	250.68	6.72	1.92	1.33	0.332	203.63	0.0058	0.296	0.231	0.263	0.114	0.529	3.38	0.0678	0.869	0.1423	0.337	3.71	0.0572	0.0763	0.017	0.0527	0.0162	0.0019	0.0094	0.0104	0.0056	0.0099	0.0868	0.0326	3.82
Çukuriçi Höyük	archaeological	35_2	chert	0.56	0.085	7	49.16	107.12	233.72	7.5	1.9	1.85	0.344	199.2	0.005	0.387	0.206	0.318	0.1088	0.47	3.11	0.0526	0.886	0.1212	0.295	3.76	0.0364	0.0443	0.0102	0.0494	0.0105	0.0022	0.0129	0.0076	0.0058	0.0095	0.0903	0.0294	3.89
Çukuriçi Höyük	archaeological	35_3	chert	0.53	0.077	6.94	48.99	104.38	248.47	4.66	1.8	1.92	0.364	202.14	0.0044	0.34	0.186	0.278	0.127	0.533	3.17	0.0441	0.791	0.1076	0.304	3.62	0.0335	0.035	0.0093	0.0337	0.0078	0.003	0.0079	0.0085	0.0047	0.0048	0.0782	0.0266	4.09
Çukuriçi Höyük	archaeological	35_4	chert	0.515	0.085	7.05	52.31	93.47	286.51	4.8	1.94	2.9	0.451	208.31	0.0044	0.326	0.294	0.395	0.107	0.496	3.42	0.0451	0.743	0.112	0.297	3.86	0.0398	0.0459	0.0087	0.0373	0.0123	0.0023	0.0101	0.013	0.0042	0.0064	0.1109	0.0294	4.18
Çukuriçi Höyük	archaeological	35_5	chert	0.591	0.128	5.45	47.53	87.01	195.98	3.31	1.886	2.44	0.576	174	0.0126	0.243	0.2	0.474	0.064	0.481	3.24	0.0314	0.578	0.0853	0.246	3.55	0.0146	0.0248	0.0048	0.0355	0.033	0.0057	0.0265	0.0102	0.0074	0.0166	0.138	0.0191	3.82
Çukuriçi Höyük	archaeological	34_1	chert	0.729	0.0213	8.47	64.63	124.25	116.56	6.57	0.885	0.783	0.392	85.89	0.0259	0.624	0.573	0.344	0.289	0.198	3.56	0.0141	0.481	0.158	0.0264	2.61	0.101	0.0515	0.0061	0.0294	0.0143	0.0033	0.0102	0.0089	0.0061	0.0074	0.0534	0.0342	6.62
Çukuriçi Höyük	archaeological	34_2	chert	0.709	0.015	8.15	87.71	108.78	158.4	4.61	1.103	1.27	0.32	45.4	0.0176	0.9	0.624	0.416	0.162	0.199	3.54	0.0248	0.582	0.1306	0.0363	3.58	1.44	0.0789	0.009	0.0415	0.0128	0.0023	0.0099	0.0103	0.0035	0.0074	0.038	0.0388	6.32
Çukuriçi Höyük	archaeological	34_3	chert	1.233	0.0241	8.69	133.55	263.68	157.64	11.85	1.524	2.04	0.716	178.34	0.0229	0.407	0.749	0.65	0.468	0.381	7.12	0.0128	0.456	0.2	0.0355	2.95	0.291	0.0487	0.0042	0.0174	0.007	0.0041	0.0134	0.0091	0.0038	0.0079	0.0469	0.0241	8.41
Çukuriçi Höyük	archaeological	34_4	chert	1.124	0.0205	7.83	109.79	126.01	166.17	10.18	1.69	1.106	0.312	114.68	0.0483	0.598	0.654	0.44	0.229	0.213	4.88	0.0195	0.475	0.1282	0.0286	2.89	0.25	0.0586	0.0083	0.0303	0.0098	0.0025	0.0151	0.0063	0.0057	0.0084	0.0705	0.0338	8.17
Çukuriçi Höyük	archaeological	34_5	chert	0.904	0.082	7.82	777.05	113.93	89.53	4.85	1.127	0.72	0.21	66.82	0.0147	0.362	0.836	0.726	0.142	0.253	3.43	0.0111	0.305	0.0844	0.053	3.03	93.92	0.0539	0.0075	0.0351	0.023	0.0073	0.031	0.0164	0.0132	0.0146	0.0394	0.0297	6.32
Çukuriçi Höyük	archaeological	39_1	chert	2.11	0.271	12.69	28.76	215.84	487.13	11.2	0.948	0.541	0.274	25.22	0.0329	1.77	0.294	0.124	0.0585	62.17	3.62	0.0128	1.41	0.138	6.06	3.16	0.344	0.702	0.0877	0.289	0.013	0.0034	0.0109	0.0091	0.0028	0.008	0.1156	0.0633	0.00296
Çukuriçi Höyük	archaeological	39_2	chert	2.21	0.302	12.45	30.57	249.42	408.31	7.54	0.93	0.368	0.203	14.6	0.0111	1.15	0.141	0.093	0.076	60.33	3.43	0.0132	1.54	0.1422	6.74	1.395	0.0102	0.0214	0.00329	0.0092	0.0112	0.0029	0.008	0.0057	0.0054	0.0068	0.0535	0.0299	0.0055
Çukuriçi Höyük	archaeological	39_3	chert	2.62	0.237	12.13	30.23	255.17	374.16	11.45	0.855	0.387	0.138	12.67	0.0188	1.552	0.288	0.144	0.0813	60.26	3.25	0.0174	1.67	0.1453	7.2	2.93	0.0243	0.0321	0.00455	0.0178	0.0141	0.0033	0.0088	0.0068	0.0052	0.0077	0.0726	0.0321	0.00443
Çukuriçi Höyük	archaeological	39_4	chert	2.45	0.304	11.9	30.57	231.23	366.06	9.44	0.93	0.599	0.196	19.97	0.0185	1.83	0.296	0.154	0.0632	62.14	3.28	0.0144	1.17	0.1459	6.95	1.327	0.0109	0.0283	0.00442	0.0167	0.0058	0.00151	0.0115	0.0052	0.0062	0.0041	0.0683	0.0395	0.0047
Çukuriçi Höyük	archaeological	39_5	chert	2.2	0.293	17.53	23.87	181.1	303.33	4.65	0.833	0.41	0.426	10.48	0.0184	1.05	0.56	0.69	0.067	54.45	2.22	0.0105	0.88	0.109	6.06	0.824	0.0044	0.0201	0.0028	0.0184	0.015	0.0027	0.0146	0.0147	0.0063	0.0138	0.0493	0.0269	0.0052
Çukuriçi Höyük	archaeological	40_1	chert	0.83	0.08	10.18	15.14	141.35	194.48	53.23	0.559	0.383	0.755	22.42	0.006	0.431	0.155	0.12	0.196	0.455	2.32	0.248	6.83	1.031	0.0867	121.68	0.2	0.174	0.0345	0.111	0.0212	0.0147	0.0338	0.0417	0.0274	0.028	0.178	0.0319	1.18
Çukuriçi Höyük	archaeological	40_2	chert	0.902	0.072	11.23	16.42	149.1	188.78	22.07	0.52	0.371	0.428	18.81	0.0042	0.386	0.175	0.152	0.222	0.426	3.53	0.312	8.47	1.1	0.0668	185.49	0.994	0.177	0.0311	0.126	0.0324	0.026	0.0341	0.0537	0.0353	0.0476	0.259	0.0514	1.179
Çukuriçi Höyük	archaeological	40_3	chert	0.376	0.072	11.67	11.52	86.93	159.11	21.64	0.47	0.506	0.244	12.05	0.0049	0.459	0.251	0.172	0.21	0.436	6.55	0.326	6.18	1.021	0.0224	345.81	0.152	0.156	0.0187	0.092	0.0239	0.0306	0.0269	0.0425	0.038	0.0503	0.232	0.0491	1.151
Çukuriçi Höyük	archaeological	40_4	chert	0.278	0.064	11.54	8.64	62.16	154.27	8.79	0.351	0.408	0.205	9.8	0.0044	0.366	0.186	0.137	0.17	0.364	8.56	0.157	5.22	0.907	0.0185	372.72	0.135	0.1136	0.0174	0.0545	0.011	0.0283	0.0154	0.0125	0.0196	0.0244	0.213	0.0477	0.996
Çukuriçi Höyük	archaeological	40_5	chert	0.55	0.079	14.21	12.25	110.53	150.54	22.07	0.494	0.33	0.276	15.62	0.0101	0.221	0.255	0.547	0.184	0.478	3.17	0.326	6.48	0.863	0.06	159.73	0.889	0.21	0.0405	0.152	0.049	0.0198	0.05	0.0507	0.039	0.0475	0.25	0.0673	1.243
Çukuriçi Höyük	archaeological	41_1	chert	0.971	0.131	33	18.51	20.18	163.16	1.52	2.66	0.425	0.099	39.22	0.0183	0.431	0.897	0.166	0.0303	1.561	2.62	0.0025	0.137	0.1353	0.279	3.05	3.37	0.0174	0.00156	0.0067	0.0029	0.003	0.0141	0.009	0.004	0.0117	0.0134	0.0037	0.1397
Çukuriçi Höyük	archaeological	41_2	chert	0.784	0.172	38.63	20.8	32.51	146.39	0.769	0.884	0.191	0.043	5.22	0.0054	0.433	0.386	0.121	0.036	0.871	2.42	0.00148	0.303	0.189	0.357	0.264	1.003	0.00359	0.00132	0.0099	0.0023	0.00181	0.0138	0.0044	0.0047	0.0049	0.0049	0.0046	0.222
Çukuriçi Höyük	archaeological	41_3	chert	0.821	0.165	37.76	21.65	27.88	139.6	1.11	0.953	0.365	0.044	7.74	0.0062	0.337	0.494	0.062	0.03	0.887	2.35	0.00345	0.28	0.185	0.35	0.238	0.00252	0.005	0.00131	0.0048	0.007	0.00179	0.0068	0.0051	0.0058	0.0069	0.005	0.0038	0.21
Çukuriçi Höyük	archaeological	41_4	chert	0.74	0.149	36.01	21.05	23.44	172.17	1.02	1.39	0.921	0.048	16.4	0.0073	0.372	0.532	0.196	0.0366	0.861	2.26	0.003	0.26	0.193	0.344	0.436	0.0914	0.0051	0.00188	0.0058	0.007	0.0026	0.0139	0.0063	0.0034	0.0087	0.0075	0.00206	0.223
Çukuriçi Höyük	archaeological	41_5	chert	0.85	0.16	60.78	19.65	38.94	90.29	0.77	0.923	0.213	0.095	5.79	0.0156	0.228	0.447	0.343	0.0251	0.82	2.52	0.0036	0.218	0.163	0.345	0.896	0.621	0.0052	0.0034	0.0162	0.0255	0.0055	0.015	0.0148	0.0118	0.0162	0.0111	0.0032	0.2106
Çukuriçi Höyük	archaeological	42_1	chert	0.551	0.0166	7.72	53.54	123	193.61	8.85	0.672	0.362	0.086	48.26	0.0059	0.339	0.131	0.136	0.0457	0.121	2.85	0.0351	0.437	0.0623	0.0205	0.649	0.275	0.1157	0.0128	0.051	0.0177	0.0036	0.0071	0.0055	0.0049	0.0051	0.0266	0.0436	3.68
Çukuriçi Höyük	archaeological	42_2	chert	0.528	0.0154	7.99	50.49	90.89	155.98	6.34	0.78	0.2	0.085	79.4	0.0055	0.31	0.132	0.087	0.0801	0.215	3.98	0.0157	0.319	0.0499	0.0195	0.52	0.081	0.0292	0.0038	0.0123	0.0026	0.00236	0.0074	0.0067	0.0072	0.0053	0.0171	0.0379	3.81
Çukuriçi Höyük	archaeological	42_3	chert	1.236	0.0224	7.81	67.11	237.08	143.35	9.51	0.929	0.644	0.096	56.89	0.0084	0.327	0.179	0.163	0.0547	0.146	3.88	0.0301	0.582	0.0672	0.0381	0.82	0.923	0.0511	0.00269	0.0193	0.0103	0.00253	0.019	0.0065	0.0036	0.0091	0.0385	0.0421	3.69
Çukuriçi Höyük	archaeological	42_4	chert	0.644	0.038	8.13	71.2	164.94	409.86	10.3	0.967	1.45	0.303	53.26	0.0049	0.324	0.189	0.32	0.155	0.081	3.89	0.0339	0.611	0.0705	0.0219	1.112	0.0176	0.0302	0.0044	0.0199	0.0119	0.0038	0.0118	0.0053	0.0041	0.0104	0.0795	0.0398	3.76
Çukuriçi Höyük	archaeological	42_5	chert	0.8	0.056	7.9	60.29	195.01	64.61	13.15	0.782	0.29	0.124	44.52	0.0149	0.201	0.219	0.162	0.038	0.083	3.15	0.0302	0.251	0.0444	0.071	0.924	0.1551	0.1087	0.0119	0.04	0.044	0.0058	0.0143	0.0146	0.0109	0.0143	0.0231	0.0418	3.44
Çukuriçi Höyük	archaeological	43_1	chert	2.99	0.044	6.38	47.52	72.02	164.14	1.43	0.503	0.144	0.163	39.87	0.007	0.262	0.125	0.065	0.0267	0.753	1.363	0.0396	0.78	0.0987	0.0262	10.26	4.55	0.0149	0.00219	0.009	0.004	0.0022	0.0077	0.0059	0.0083	0.008	0.0833	0.002	3.27
Çukuriçi Höyük	archaeological	43_2	chert	0.198	0.093	6.39	30.96	10.28	186.16	0.815	0.713	0.73	0.266	106.86	0.0044	0.307	0.934	0.187	0.0247	1.361	0.652	0.197	0.238	0.0537	0.0225	0.606	0.0191	0.0593	0.0037	0.018	0.0133	0.004	0.0076	0.0162	0.0274	0.0627	0.0845	0.00248	7.38
Çukuriçi Höyük	archaeological	43_3	chert	0.35	0.076	6.41	28.9	22.97	189.42	0.8	0.658	0.904	0.181	91.83	0.005	0.339	0.742	0.135	0.0233	1.19	0.938	0.215	0.368	0.0732	0.0197	5.73	0.0217	0.0797	0.0054	0.0158	0.0111	0.0045	0.0159	0.0426	0.0246	0.0559	0.0806	0.0025	6.23
Çukuriçi Höyük	archaeological	43_4	chert	0.796	0.065	7.08	26.69	61.44	140.97	1.19	0.638	0.3	0.154	77.03	0.0055	0.443	0.3	0.066	0.0472	0.899	0.663	0.159	1.74	0.2	0.0182	1.88	0.964	0.036	0.00304	0.01	0.0099	0.005	0.013	0.0201	0.0127	0.0321	0.0797	0.00066	4.98
Çukuriçi Höyük	archaeological	43_5	chert	3.97	0.078	7.14	13.69	132.65	34.54	0.347	0.192	0.27	0.158	18.35	0.0117	0.126	0.224	0.122	0.087	0.326	0.39	0.0173	6.34	0.493	0.052	1.767	1.385	0.0125	0.0039	0.016	0.0269	0.0085	0.0221	0.0212	0.013	0.0221	0.0176	0.0043	1.707
Çukuriçi Höyük	archaeological	49_1	chert	6.95	0.137	5.71	59.58	397.33	2106.94	16.99	0.684	4.98	0.434	67.87	0.0385	0.466	1.529	0.657	0.942	0.9	26.8	0.029	5.14	0.615	1.93	2.89	0.132	0.078	0.0278	0.035	0.0068	0.00177	0.0096	0.0043	0.0061	0.0064	0.51	0.0138	0.669
Çukuriçi Höyük	archaeological	49_2	chert	7.43	0.136	5.54	57.01	440.03	1989.62	59.17	0.778	4.99	0.475	73.55	0.0169	0.311	3.54	0.738	0.95	0.884	31.23	0.0295	5.05	0.545	2.01	4.13	0.0195	0.0263	0.009	0.0133	0.026	0.0045	0.0113	0.0144	0.0078	0.0162	0.252	0.037	0.509
Çukuriçi Höyük	archaeological	49_3	chert	4.28	1.19	21.04	65.71	458.6	1169.67	24.39	1.53	8.74	18.37	89.84	0.867	3.04	18.85	0.89	0.9	1.23	12.07	0.028	3.66	0.564	1.105	2.1	0.036	0.127	0.082	0.038	0.091	0.016	0.084	0.021	0.063	0.033	1.71	0.0087	0.731
Çukuriçi Höyük	archaeological	48_1	chert	2.36	0.0274	164.12	28.38	285.91	1060.68	18.02	2.91	5.41	4.69	377.39	0.0358	1.009	0.473	2.38	0.296	0.085	3.74	0.335	0.408	0.1302	0.0151	4.33	0.273	0.191	0.0924	0.324	0.061	0.0206	0.071	0.069	0.0457	0.0326	0.6	0.0453	1.472
Çukuriçi Höyük	archaeological	48_2	chert	4.12	0.0272	154.74	24.27	400.71	298.98	34.47	0.364	1.79	0.138	33.45	0.0073	0.579	0.377	0.215	0.274	0.063	2.54	0.273	0.671	0.193	0.0167	3.65	0.231	0.18	0.0896	0.296	0.068	0.025	0.07	0.065	0.0469	0.0359	0.0359	0.0363	1.7
Çukuriçi Höyük	archaeological	48_3	chert	3.19	0.0238	154.28	25.88	381.04	340.13	16.25	0.411	2.21	0.172	36.33	0.018	0.789	0.428	0.135	0.254	0.084	2.81	0.321	0.665	0.1406	0.016	4.29	0.311	0.196	0.0963	0.374	0.097	0.0231	0.072	0.083	0.0369	0.0404	0.047	0.043	1.647
Çukuriçi Höyük	archaeological	48_4	chert	2.49	0.0267	148.44	21.54	276.49	327.83	13.25	0.38	1.71	0.21	39.48	0.0186	0.819	0.682	0.166	0.279	0.069	4.18	0.322	0.511	0.1345	0.0146	5.24	0.292	0.207	0.1037	0.373	0.079	0.0209	0.084	0.085	0.0405	0.0423	0.0315	0.0573	1.627
Çukuriçi Höyük	archaeological	48_5	chert	3.66	0.055	259.69	28.06	377.38	325.12	30.09	0.541	2.67	0.282	40.76	0.0177	0.703	0.697	0.618	0.215	0.071	2.66	0.338	0.625	0.153	0.035	4.02	0.306	0.24	0.0988	0.376	0.087	0.024	0.053	0.068	0.0559	0.0457	0.098	0.0456	1.727
Çukuriçi Höyük	archaeological	47_1	chert	2.58	0.0123	46.16	233.03	341.56	3026.68	15.66	1.322	4.39	1.94	135.82	0.0262	0.914	0.733	1.95	0.169	0.176	5.87	0.111	0.847	0.263	0.649	4.09	0.121	0.24	0.0227	0.109	0.0182	0.007	0.0204	0.01	0.0117	0.0121	0.134	0.0325	0.861
Çukuriçi Höyük	archaeological	47_2	chert	1.88	0.0147	43.36	322.19	281.81	2010.94	10.09	0.569	7.46	1.03	108.31	0.0155	0.704	0.538	0.77	0.127	0.157	6.28	0.0618	0.462	0.244	0.393	3.03	1.214	0.138	0.0149	0.056	0.0142	0.0032	0.01	0.013	0.0136	0.0114	0.073	0.0198	0.664
Çukuriçi Höyük	archaeological	47_3	chert	2.06	0.0212	39.79	1060.63	280.57	10834.6	11.62	2.62	7.69	3.75	183.75	0.0175	0.903	1.229	6.23	0.125	0.196	20.69	0.182	0.773	0.233	0.467	10.88	0.1062	0.165	0.0183	0.089	0.0109	0.0096	0.0215	0.039	0.0354	0.0389	0.283	0.0225	3.45
Çukuriçi Höyük	archaeological	47_4	chert	1.93	0.0157	37.47	638.31	283.21	3963.7	9.71	1.182	6.41	1.75	167.83	0.0473	0.956	0.687	1.68	0.118	0.169	9.41	0.0793	0.423	0.209	0.454	3.76	0.147	0.147	0.0211	0.074	0.0216	0.0031	0.014	0.0109	0.0071	0.0094	0.144	0.0252	0.816
Çukuriçi Höyük	archaeological	47_5	chert	1.45	0.065	92.84	822.66	266.76	7589.27	11.61	1.58	4.29	5.55	168.9	0.0565	1.142	1.09	8.16	0.146	0.227	17.29	0.0522	0.502	0.225	0.192	7.27	0.0771	0.118	0.0137	0.068	0.033	0.0067	0.0232	0.0164	0.0134	0.0192	0.166	0.0224	0.956
Çukuriçi Höyük	archaeological	46_1	chert	0.189	0.423	5.05	37.36	204.6	284.3	15.13	0.54	0.245	0.262	49.77	0.0048	0.259	0.129	0.439	0.0293	7.06	2.45	0.0345	0.534	0.126	0.371	1.072	0.473	0.0709	0.0086	0.0396	0.0106	0.0034	0.0129	0.0049	0.0036	0.0082	0.0612	0.0526	1.566
Çukuriçi Höyük	archaeological	46_2	chert	0.19	0.36	5.22	36.8	184.86	288.25	6.99	0.505	0.217	0.266	41.23	0.0066	0.202	0.112	0.536	0.0213	7.19	2.49	0.0334	0.341	0.0868	0.317	0.836	0.0399	0.0436	0.0068	0.014	0.0132	0.00246	0.0098	0.0083	0.009	0.0109	0.0463	0.0453	1.553
Çukuriçi Höyük	archaeological	46_3	chert	0.33	0.594	5.18	36.42	191.31	591.9	6.02	0.581	0.195	2.26	41.1	0.0068	0.321	0.137	1.7	0.0192	7.89	3.01	0.0372	0.289	0.0809	0.347	1.003	1.79	0.0587	0.007	0.0305	0.0075	0.0034	0.015	0.0068	0.0049	0.0054	0.0818	0.036	1.423
Çukuriçi Höyük	archaeological	46_4	chert	0.228	0.467	5.09	36.01	195.16	394.83	5.5	0.515	0.189	0.96	40.79	0.0057	0.266	0.136	0.862	0.0236	7.33	2.74	0.202	0.303	0.1	0.363	0.987	0.063	0.0687	0.0103	0.038	0.0154	0.0025	0.0137	0.0156	0.0047	0.0051	0.0523	0.0598	1.402
Çukuriçi Höyük	archaeological	46_5	chert	0.285	0.328	3.23	34.88	168.31	359.87	8.96	0.548	0.347	0.851	35.4	0.0136	0.198	0.259	0.97	0.027	6.93	2.438	0.0283	0.313	0.091	0.272	1.131	2.45	0.062	0.0062	0.0276	0.037	0.007	0.013	0.0146	0.0133	0.0146	0.0581	0.0352	1.328
Çukuriçi Höyük	archaeological	45_1	chert	5.52	14.04	24.62	24.3	213	221.48	3.91	1.124	1.01	3.07	1672.02	0.072	0.825	0.112	0.963	0.0636	17.39	3.39	1.003	5.13	16.22	2.24	1.9	0.628	1.214	0.164	0.63	0.159	0.0137	0.161	0.239	0.155	0.155	0.161	0.117	0.976
Çukuriçi Höyük	archaeological	45_2	chert	4.67	14.6	24.37	22.11	186.77	217.89	3.24	0.766	0.999	2.05	1513.97	0.0561	0.623	0.071	1.42	0.112	21.76	3.15	1.81	3.31	19.6	2.14	3.35	1.178	2.17	0.266	1.027	0.266	0.0203	0.284	0.307	0.237	0.23	0.0421	0.212	1.55
Çukuriçi Höyük	archaeological	45_3	chert	1.006	12.21	25.47	12.36	18.8	115.74	1.32	0.1039	0.206	0.696	309.63	0.0205	0.511	0.033	0.177	0.0653	37.9	0.95	0.0882	1.59	16.42	0.608	0.264	0.0401	0.0603	0.0102	0.0386	0.0129	0.00219	0.0158	0.0106	0.0075	0.0133	0.0222	0.0075	1.351
Çukuriçi Höyük	archaeological	45_4	chert	4.24	13.91	25.04	23.75	199.87	242.38	10.07	0.532	0.435	3.35	2666.1	0.0352	0.599	0.129	0.862	0.104	23.41	3.48	1.09	4.54	18.19	1.92	6.17	0.655	0.662	0.1139	0.467	0.09	0.0141	0.106	0.115	0.0812	0.092	0.0825	0.0545	1.054
Çukuriçi Höyük	archaeological	45_5	chert	2.47	10.33	33.46	18.88	65.43	167.29	1.92	2.366	2.08	3.19	1193.34	0.105	0.986	0.314	1.01	0.084	44.28	2.072	0.529	1.457	9.87	0.969	1.383	0.318	0.491	0.084	0.298	0.072	0.0053	0.07	0.07	0.0466	0.061	0.187	0.0324	2.714
Çukuriçi Höyük	archaeological	44_1	chert	3.09	0.039	53.7	2873.22	180.98	7282.38	10.5	1.135	2.09	88.36	186.09	0.149	4.04	0.793	1.61	0.12	1.157	23.29	0.0126	0.387	0.24	0.607	5.84	0.0118	0.148	0.0037	0.0169	0.019	0.0052	0.0181	0.0078	0.0071	0.0105	1.22	0.0087	0.471
Çukuriçi Höyük	archaeological	50_1	chert	2.34	0.037	29.04	1422.21	861.85	3692.5	23.22	2.36	1.61	2.22	440.32	0.0348	0.98	0.117	0.651	0.279	1.656	12.52	0.0428	0.797	0.415	0.308	9.87	0.0202	0.0452	0.0047	0.0153	0.016	0.0026	0.0137	0.0102	0.0032	0.0038	0.239	0.0324	0.447
Çukuriçi Höyük	archaeological	50_2	chert	2.58	0.0079	21.5	4439.32	245.05	10823.7	10.02	0.621	0.594	4.14	589.17	0.0527	1.279	0.2	0.547	0.0816	1.474	37.86	0.0345	0.829	0.295	0.219	7.64	0.0131	0.0525	0.0041	0.0169	0.009	0.00165	0.0075	0.0069	0.0048	0.0046	0.214	0.0263	0.604
Çukuriçi Höyük	archaeological	50_3	chert	2.21	0.0138	32.97	6767.92	206.92	16760	21.8	0.728	0.579	6.43	624.9	0.216	1.383	0.203	0.595	0.115	1.608	58.43	0.0568	1.04	0.406	0.189	5.52	0.179	0.1021	0.0099	0.0371	0.0094	0.003	0.0083	0.0123	0.0069	0.0067	0.228	0.0389	0.623
Çukuriçi Höyük	archaeological	50_4	chert	1.72	0.016	44.24	1736.68	157.53	4536.35	17.12	0.348	0.337	2.05	322.93	0.0189	0.975	0.155	0.36	0.238	1.594	15.31	0.0171	1.6	0.49	0.18	3.4	0.0053	0.0199	0.00127	0.0096	0.0149	0.00244	0.0094	0.006	0.0056	0.0084	0.114	0.0109	0.464
Çukuriçi Höyük	archaeological	50_5	chert	1.99	0.052	50.08	7739.32	154.06	15552.9	10.12	0.326	0.56	5.66	182.6	0.0316	0.931	1.48	3.46	0.08	1.537	54.75	0.0258	0.539	0.311	0.189	6.04	0.295	0.0254	0.0033	0.0167	0.0114	0.0057	0.024	0.0113	0.007	0.0154	0.164	0.0266	0.493
Çukuriçi Höyük	archaeological	52_1	chert	5.57	0.215	13.67	2510.32	1042.86	5068.63	61.26	7.18	6.44	6.2	964.78	0.034	1.37	1.84	1.4	0.236	1.483	20.35	0.173	1.7	0.211	0.89	6.56	0.172	0.272	0.0391	0.155	0.0311	0.0047	0.024	0.032	0.0187	0.0186	0.102	0.15	5.04
Çukuriçi Höyük	archaeological	52_2	chert	4.58	0.218	13.02	2440.28	792.93	6143.56	35.03	3.41	2.64	5	554.33	0.0209	0.873	0.812	1.46	0.186	1.424	21.8	0.111	0.94	0.134	0.613	5.81	0.0964	0.133	0.0221	0.068	0.0195	0.0036	0.0139	0.0142	0.0102	0.0086	0.0733	0.105	5.74
Çukuriçi Höyük	archaeological	52_3	chert	5.47	0.223	10.92	323.53	1062.05	784.35	64.61	12.93	2.73	105.21	1586.43	0.407	4.13	3.09	1.09	0.221	1.308	6.39	0.139	1.85	0.238	0.918	29.26	0.186	0.564	0.0508	0.17	0.0378	0.0079	0.0232	0.0236	0.0141	0.0187	0.372	0.162	3.93
Çukuriçi Höyük	archaeological	52_4	chert	5.99	0.177	11.24	410.99	1110.38	926.73	49.05	3.5	2.43	1.69	580.11	0.0185	0.673	0.857	0.519	0.178	1.462	6.76	0.128	1.78	0.214	0.998	5.31	0.097	0.149	0.0224	0.076	0.0222	0.0044	0.025	0.0385	0.0235	0.0237	0.093	0.132	4.32
Çukuriçi Höyük	archaeological	52_5	chert	5.28	0.185	13.99	1054.69	986.47	2651.43	39.1	4.54	2.02	11.12	598.77	0.0577	0.92	1.12	0.86	0.183	1.387	10.56	0.116	1.119	0.174	0.807	8.01	59.65	0.354	0.0257	0.071	0.0208	0.0046	0.0184	0.0133	0.014	0.0216	0.098	0.1331	4.26
Çukuriçi Höyük	archaeological	53_1	chert	9.42	0.274	7.11	13984.7	3499.4	3986.04	149.88	63.26	10.87	14.01	1537.33	0.281	6.05	5.62	20.72	1.045	5.74	29.24	0.362	6.73	0.741	4.72	19.84	0.596	1.149	0.144	0.514	0.09	0.0174	0.074	0.0614	0.0443	0.042	1.57	0.498	1.87
Çukuriçi Höyük	archaeological	53_2	chert	10.43	0.286	7.61	15070.5	3659.6	2649.37	161.93	70.29	9.93	14.93	1888.15	0.361	6.28	5.53	18.53	1.14	5.43	22.05	0.281	4.89	0.725	4.82	16.49	0.419	1.083	0.1036	0.409	0.073	0.0175	0.076	0.072	0.0479	0.0395	1.14	0.424	1.8
Çukuriçi Höyük	archaeological	53_3	chert	9.7	0.252	7.55	14302.1	3402.26	2436.55	148.29	61.85	7.84	12.77	1665.03	0.325	5.48	5.1	16.72	0.994	5.29	22.96	0.272	4.21	0.644	4.78	16.04	0.399	0.929	0.1014	0.37	0.056	0.016	0.0464	0.0562	0.0245	0.046	0.896	0.416	1.83
Çukuriçi Höyük	archaeological	53_4	chert	7.73	0.189	6.95	11648.1	2806.86	4886.48	125.15	47.42	6.97	10.8	1375.08	0.247	4.68	4.21	14.83	0.858	4.59	24.77	0.389	4.27	0.546	4.53	14.94	0.683	1.02	0.154	0.635	0.128	0.0167	0.105	0.0629	0.0367	0.0323	0.787	0.525	2.08
Çukuriçi Höyük	archaeological	53_5	chert	8.06	0.179	7.23	12534.1	2874.05	4686.73	120.88	52.68	8.99	10.79	1229.66	0.236	4.7	4.79	14.55	0.834	4.6	36.93	0.23	4.1	0.516	4.88	22.65	110.12	0.913	0.0852	0.283	0.084	0.013	0.065	0.0403	0.036	0.0261	0.893	0.313	1.856
Çukuriçi Höyük	archaeological	54_1	chert	4.69	0.05	8.92	301.85	535.79	446.76	17.68	3.91	4.11	1.23	236.87	0.161	2.56	0.371	0.717	0.355	0.053	3.89	0.0344	0.718	0.1118	0.7	81.29	0.0361	0.0959	0.0105	0.0394	0.0128	0.0051	0.009	0.0067	0.0051	0.0133	0.366	0.0814	2.54
Çukuriçi Höyük	archaeological	54_2	chert	4.12	0.0295	8.72	179.86	362.46	377.38	19.36	3.55	2.38	0.533	131.63	0.0518	1.31	0.273	0.302	0.3	0.065	4.19	0.0643	0.492	0.0967	0.522	108.95	0.0274	0.0814	0.0078	0.0238	0.0093	0.0089	0.0148	0.0206	0.0074	0.0084	0.388	0.086	2.59
Çukuriçi Höyük	archaeological	54_3	chert	4.13	0.053	8.56	224.07	370.89	510.77	16.66	4.18	3.38	0.507	120.25	0.0491	1.194	0.534	0.246	0.204	0.057	4.4	0.0441	0.523	0.075	0.46	59.82	0.103	0.233	0.0241	0.087	0.0157	0.0053	0.015	0.0082	0.0055	0.0082	0.376	0.105	1.87
Çukuriçi Höyük	archaeological	54_4	chert	4.8	0.0463	8.32	215.9	388.67	505.83	20.6	3.98	2.82	0.508	152.34	0.0631	1.19	0.332	0.269	0.252	0.077	5	0.0375	0.775	0.1056	0.546	172.12	0.0483	0.168	0.0136	0.0432	0.0088	0.0135	0.0137	0.0079	0.0043	0.0078	0.641	0.091	2.21
Çukuriçi Höyük	archaeological	54_5	chert	4.09	0.063	7.93	284.45	384.54	501.06	12.44	3.26	2.55	0.408	77.51	0.046	0.685	0.513	0.355	0.179	0.067	3.72	0.033	0.558	0.0699	0.443	29.72	0.0632	0.129	0.0126	0.042	0.0194	0.0065	0.0213	0.0178	0.0083	0.0181	0.166	0.0712	2.143
Çukuriçi Höyük	archaeological	55_1	chert	0.061	0.298	5.58	42.7	83.41	215.4	3.79	3.48	0.26	1.83	1093.45	0.0081	0.959	0.424	1.59	0.104	1.233	0.773	0.189	0.87	0.0628	0.0648	1.007	2.53	0.122	0.0096	0.0457	0.0139	0.0025	0.0224	0.0285	0.0157	0.0263	0.096	0.0146	3.1
Çukuriçi Höyük	archaeological	55_2	chert	0.159	0.267	5.29	49.85	131	193.99	4.47	4.37	0.264	2.29	1393.53	0.0135	1.243	0.546	2.05	0.14	1.287	0.883	0.154	1.1	0.0803	0.101	1.2	1.1	0.128	0.0156	0.0449	0.0197	0.0034	0.0146	0.0224	0.0172	0.0218	0.119	0.0106	3.31
Çukuriçi Höyük	archaeological	55_3	chert	0.096	0.245	4.83	41.34	95.16	188.33	2.98	3.05	0.128	1.67	1030.49	0.0089	0.857	0.389	1.53	0.113	1.275	0.714	0.169	0.828	0.0485	0.0828	0.907	0.632	0.121	0.0134	0.0349	0.0084	0.0034	0.028	0.0256	0.0113	0.0213	0.0713	0.0073	3.07
Çukuriçi Höyük	archaeological	55_4	chert	0.071	0.28	5.16	45.28	99.43	210.18	3.04	3.47	0.17	3	1084.34	0.0129	1.019	0.517	1.6	0.0768	1.36	0.814	0.187	0.93	0.0599	0.0651	1.16	0.746	0.163	0.0124	0.062	0.0158	0.0026	0.0213	0.0274	0.0144	0.0351	0.099	0.0128	3.1
Çukuriçi Höyük	archaeological	55_5	chert	0.132	0.278	3.03	48.6	116.46	156.74	2.92	3.31	0.27	1.713	964.57	0.0163	0.647	0.409	1.57	0.116	1.343	0.814	0.168	0.828	0.0407	0.1	1.097	67.06	0.102	0.0107	0.035	0.026	0.0078	0.033	0.015	0.0179	0.0194	0.0874	0.0048	3.21
Çukuriçi Höyük	archaeological	1_1	chert	1.56	0.283	26.1	30.83	265.13	224.15	8.6	0.901	0.27	3.17	96.02	0.0268	0.808	0.197	0.37	0.085	48	1.67	0.083	2.41	0.169	5.54	0.669	0.006	0.0173	0.0035	0.0248	0.0305	0.0047	0.04	0.0285	0.0211	0.0182	0.023	0.024	0.0031
Çukuriçi Höyük	archaeological	1_2	chert	1.537	0.196	27.75	19.01	212.12	220.03	8.22	0.859	0.27	1.127	31.61	0.0146	0.602	0.135	0.146	0.091	46.96	1.459	0.0772	2.96	0.168	4.96	0.643	0.0033	0.0085	0	0.0123	0.0146	0.0038	0.0184	0.0098	0.0074	0.0108	0.0108	0.0192	0.0065
Çukuriçi Höyük	archaeological	1_3	chert	1.577	0.254	25.72	18.39	223.34	204.36	12.16	0.817	0.34	0.446	12.47	0.0117	0.498	0.136	0.149	0.238	48.35	1.641	0.03	4.44	0.176	5.58	0.807	0.0233	0.0259	0.0032	0.0135	0.0184	0.0048	0.02	0.012	0.0114	0.0203	0.0286	0.0241	0.005
Çukuriçi Höyük	archaeological	2_1	chert	4.02	0.389	13.28	118.22	805.84	490.79	9.67	0.55	0.32	20.14	723.17	0.135	0.226	0.232	0.52	0.223	63.65	3.45	0.59	0.769	0.1278	8.02	1.132	0.0082	0.0154	0.0052	0.092	0.123	0.016	0.141	0.071	0.05	0.056	0.0217	0.0153	0.0088
Çukuriçi Höyük	archaeological	2_2	chert	1.728	0.427	12.54	39.57	261.7	291.11	7.3	0.277	0.33	3.59	84.31	0.0144	0.31	0.323	0.118	0.17	65.7	2.68	0.0985	0.753	0.116	4.73	0.719	0.0347	0.0656	0.0082	0.062	0.033	0.0041	0.024	0.0118	0.0104	0.0154	0.0181	0.0274	0.0111
Çukuriçi Höyük	archaeological	2_3	chert	2.37	0.29	11.93	32.71	275.61	241.37	5.19	0.25	0.28	1.496	58.89	0.016	0.202	0.147	0.143	0.222	66.84	2.92	0.0309	0.955	0.1308	5.96	0.821	0.0072	0.0062	0.0032	0.028	0.031	0.0073	0.0231	0.0099	0.0096	0.021	0.0135	0.0163	0.0101
Çukuriçi Höyük	archaeological	3_1	chert	1.199	0.034	18.79	45.11	181.11	216.48	7.38	0.671	0.528	1.122	388.75	0.0628	1.655	0.328	0.765	0.21	1.435	1.164	0.0254	3.18	0.385	0.311	6.54	0.0071	0.0176	0.0024	0.0143	0.0127	0.003	0.0132	0.0114	0.0045	0.0081	0.0324	0.0114	1.901
Çukuriçi Höyük	archaeological	3_2	chert	4.65	0.058	18.6	71.76	517.08	425.62	19.07	4.78	4.22	2.377	2852.05	0.241	4.28	1.022	2.58	0.123	0.952	8.43	0.0869	1.38	0.268	1.17	242.79	0.0998	0.399	0.0342	0.107	0.0472	0.0567	0.0211	0.0262	0.0188	0.0185	0.373	0.0606	1.406
Çukuriçi Höyük	archaeological	3_3	chert	3.26	0.025	16.73	62.28	288.98	1198.38	14.09	0.564	0.68	0.428	182.78	0.0865	1.351	0.329	0.206	0.087	0.332	9.08	0.0325	0.531	0.1311	0.743	82.24	0.0442	0.0959	0.0105	0.0262	0.017	0.0165	0.0156	0.0072	0.0102	0.0103	0.0551	0.0306	1.198
Çukuriçi Höyük	archaeological	9_1	chert	1.063	0.124	28.79	11.54	166.55	224.48	3.99	0.395	0.27	0.108	7.34	0.0101	0.29	0.138	0.151	0.123	55.1	1.159	0.0177	4.38	0.162	4.71	0.378	0.003	0.0048	0.00212	0.0144	0.0242	0.0031	0.0215	0.0097	0.0075	0.0155	0.0081	0.0052	0.0124
Çukuriçi Höyük	archaeological	9_2	chert	0.922	0.193	27.29	14.67	134.11	320.67	15.34	2.73	0.39	0.935	318.65	0.0131	0.632	0.138	0.213	0.09	57.91	1.761	0.0153	3.47	0.192	3.96	1.745	0.0102	0.0548	0.0024	0.0134	0.0148	0.0067	0.0227	0.0131	0.0091	0.0134	0.887	0.0196	0.0056
Çukuriçi Höyük	archaeological	9_3	chert	0.643	0.086	27.78	19.64	107.43	554.36	2.9	0.477	0.27	0.278	10.84	0.0078	0.581	0.341	0.135	0.047	61.46	2.46	0.0037	2.37	0.1453	3.5	0.541	0.0044	0.0051	0.0033	0.0103	0.0193	0.0039	0.0203	0.0123	0.0084	0.0078	0.0098	0.0111	0.0057
Çukuriçi Höyük	archaeological	8_1	chert	3.88	0.044	8.75	200.1	363.31	424.5	11.95	3.12	1.41	1.904	96.1	0.0465	0.718	0.378	0.259	0.217	0.062	3.91	0.147	0.627	0.0765	0.422	47.17	0.0168	0.0519	0.0045	0.0156	0.0207	0.0105	0.0212	0.0302	0.0081	0.0108	0.0781	0.07	2.36
Çukuriçi Höyük	archaeological	8_2	chert	3.85	0.04	9.41	209.99	412.44	344.55	12.87	3.68	2.24	1.044	139.29	0.0633	1.062	0.318	0.321	0.212	0.095	4.51	0.0437	0.483	0.0829	0.558	134.51	0.0421	0.0969	0.0163	0.044	0.0201	0.031	0.0196	0.0117	0.0107	0.0126	0.38	0.0904	2.54
Çukuriçi Höyük	archaeological	8_3	chert	3.72	0.059	9.28	184.61	426.24	476.91	12.46	3.91	2.31	0.767	140.06	0.062	0.973	0.278	0.279	0.255	0.071	5.08	0.0519	0.588	0.0741	0.532	111.78	0.0356	0.0738	0.0072	0.0185	0.0183	0.0064	0.0195	0.0229	0.0087	0.0259	0.398	0.0653	2.38
Çukuriçi Höyük	archaeological	7_1	chert	0.581	0.072	10.24	239.38	364.14	641.52	10.33	1.169	0.6	13.78	624.32	0.048	0.087	0.258	0.53	0.102	0.143	3.7	0.372	0.35	0.0559	0.053	0.518	0.0337	0.0556	0.0074	0.097	0.086	0.0147	0.1	0.072	0.0294	0.036	0.0166	0.018	6.24
Çukuriçi Höyük	archaeological	7_2	chert	0.28	0.049	10.55	166.89	147.81	391.67	3.44	1.388	0.93	4.23	147.74	0.0573	0.224	0.334	0.236	0.079	0.197	3.04	0.1201	0.158	0.0315	0.05	0.426	0.0342	0.0419	0.0062	0.057	0.043	0.005	0.0333	0.0275	0.0169	0.0143	0.0176	0.0186	5.29
Çukuriçi Höyük	archaeological	7_3	chert	0.571	0.039	9.54	171.31	164.7	485.97	4.49	0.922	0.43	6.5	190.15	0.0237	0.275	0.276	0.389	0.115	0.287	3.34	0.154	0.215	0.0338	0.035	0.572	0.452	0.0621	0.0068	0.051	0.045	0.0082	0.0337	0.022	0.0159	0.0199	0.0131	0.0167	6.29
Çukuriçi Höyük	archaeological	6_1	chert	0.396	0.119	7.62	72.68	237.82	236.85	5.22	1.482	0.39	11.08	348.48	0.0419	0.124	0.579	0.231	0.084	0.928	1.919	0.265	0.389	0.311	0.038	0.85	0.0206	0.0501	0.0056	0.04	0.058	0.0066	0.0405	0.0558	0.0376	0.0304	0.0299	0.0442	7.73
Çukuriçi Höyük	archaeological	6_2	chert	0.357	0.102	7.57	104.61	128.46	402.17	4.93	1.471	0.92	1.81	135.17	0.0136	0.232	0.636	0.356	0.0612	0.804	3.07	0.0626	0.403	0.26	0.041	4.38	1.979	0.0517	0.0106	0.023	0.0186	0.0047	0.0215	0.0157	0.0068	0.0153	0.0352	0.0225	10.15
Çukuriçi Höyük	archaeological	6_3	chert	0.205	0.077	7.6	53.38	47.06	214.47	2.02	1.257	0.41	1.647	100.3	0.0098	0.253	0.711	0.345	0.0234	0.84	1.942	0.0396	0.368	0.205	0.036	1.53	0.0259	0.0215	0.0026	0.0195	0.0187	0.003	0.0202	0.0116	0.0061	0.0139	0.0199	0.0271	12.08
Çukuriçi Höyük	archaeological	5_1	chert	1.513	0.048	6.85	151.31	232.43	309.29	5.66	0.873	0.31	0.93	65.3	0.0092	0.197	0.38	0.161	0.164	0.42	7.04	0.0271	0.663	0.1104	0.064	3.55	0.0296	0.0783	0.0098	0.0387	0.0222	0.0063	0.0175	0.0158	0.0068	0.0142	0.0275	0.0258	10.56
Çukuriçi Höyük	archaeological	5_2	chert	0.818	0.044	7.12	313.44	129.77	643.95	5.13	0.827	0.35	0.758	53.19	0.0115	0.234	0.227	0.34	0.114	0.506	8.19	0.0245	0.269	0.07	0.04	1.9	0.05	0.1133	0.0089	0.066	0.0154	0.0046	0.021	0.0136	0.0078	0.0139	0.0325	0.0342	6.8
Çukuriçi Höyük	archaeological	5_3	chert	0.71	0.054	7.5	278.25	127.44	528.97	7.61	0.79	0.28	0.721	37.53	0.0108	0.175	0.17	0.193	0.102	0.437	5.91	0.0222	0.311	0.0683	0.04	1.92	0.0387	0.079	0.0113	0.035	0.027	0.0057	0.0197	0.009	0.011	0.0115	0.035	0.048	6.13
Çukuriçi Höyük	archaeological	4_1	chert	2.45	0.373	8.77	41.24	224.3	560.26	11.23	0.805	0.88	0.499	18.33	0.0148	1.228	1.052	0.254	0.089	60.26	4.33	0.0086	0.408	0.1113	5.65	1.81	0.0058	0.014	0.0032	0.0192	0.0161	0.0063	0.0202	0.0066	0.0049	0.0162	0.0285	0.0215	0.0038
Çukuriçi Höyük	archaeological	4_2	chert	1.76	0.286	8.68	36.08	257.6	405.77	3.78	0.784	0.46	0.317	25.13	0.0121	0.453	0.169	0.126	0.068	59.2	4.03	0.0043	0.322	0.0869	4.97	1.425	0.0039	0.0066	0.00183	0.0202	0.0202	0.0067	0.0161	0.0117	0.0088	0.0182	0.014	0.0272	0.0064
Çukuriçi Höyük	archaeological	4_3	chert	1.95	0.296	8.4	34.1	218.9	459.92	3.02	0.748	0.27	0.223	33.38	0.0158	0.403	0.301	0.148	0.072	59.64	4.44	0.0125	0.487	0.1064	5.12	1.409	0.0069	0.0179	0.0032	0.0152	0.0156	0.0044	0.0196	0.0104	0.0087	0.0128	0.016	0.0283	0.0074
Çukuriçi Höyük	archaeological	10_1	chert	0.537	0.146	24.92	20.89	64.63	147.86	6.29	0.427	0.463	0.476	29.76	0.0095	0.523	0.339	0.182	0.0282	1.277	0.758	0.293	14	1.661	0.035	3.4	0.1369	0.1085	0.0278	0.118	0.0146	0.0103	0.0435	0.0419	0.0308	0.0212	0.0107	0.0142	2.65
Çukuriçi Höyük	archaeological	10_2	chert	0.46	0.186	25.38	26	100.29	124.21	5.29	0.473	0.357	2.02	63.26	0.0115	0.355	0.231	0.596	0.0376	1.724	0.559	0.208	12.98	1.445	0.052	1.29	0.0736	0.0572	0.0143	0.0647	0.0188	0.0055	0.0223	0.0238	0.0174	0.0146	0.0091	0.0092	2.81
Çukuriçi Höyük	archaeological	10_3	chert	0.539	0.178	22.71	43.58	187.34	229.71	6.84	0.533	0.37	8.02	256.64	0.0237	0.59	0.451	0.9	0.075	1.187	0.799	0.535	14.08	1.568	0.053	3.41	0.706	0.527	0.1318	0.369	0.218	0.0243	0.131	0.437	0.0619	0.0634	0.008	0.0173	2.9
Çukuriçi Höyük	archaeological	11_1	chert	0.773	0.215	34.41	35.11	179.16	424.89	5.93	0.377	0.3	4.9	121.23	0.0234	0.314	0.138	0.18	0.078	61.74	1.419	0.0834	2.74	0.159	3.61	1.146	0.0065	0.0169	0.0034	0.0226	0.0178	0.0047	0.024	0.0165	0.0139	0.0204	0.0105	0.0096	0.0088
Çukuriçi Höyük	archaeological	11_2	chert	0.664	0.129	33.86	22.14	114.72	379.2	3.28	0.296	0.235	1.858	70.62	0.0086	0.33	0.125	0.175	0.0455	61.39	1.332	0.0392	2.38	0.165	3.09	1.081	0.765	0.0051	0.00195	0.0115	0.0136	0.0052	0.0121	0.0136	0.0102	0.0123	0.0083	0.0121	0.0088
Çukuriçi Höyük	archaeological	11_3	chert	0.706	0.186	34.14	28.91	106.03	903.22	4.19	0.306	0.26	1.453	32.89	0.0113	0.35	0.138	0.122	0.0405	60.36	6.25	0.0169	2.2	0.167	3.46	1.94	0.0045	0.0094	0.0031	0.0137	0.0257	0.0056	0.0192	0.0105	0.0038	0.0073	0.0104	0.0136	0.0067
Çukuriçi Höyük	archaeological	12_1	chert	0.089	0.346	7.03	19.8	12.88	109.86	3.53	0.989	0.27	0.147	166.82	0.0104	0.128	0.133	0.247	0.0402	1.849	0.631	0.966	2.84	0.0586	0.038	0.557	0.602	0.43	0.1135	0.52	0.142	0.027	0.135	0.141	0.096	0.135	0.17	0.0128	3.59
Çukuriçi Höyük	archaeological	12_2	chert	0.084	0.357	8.04	19.09	12.51	75.66	1.41	1.016	0.224	0.19	121.07	0.011	0.126	0.122	0.418	0.0425	1.615	0.593	0.767	2.52	0.046	0.037	0.402	0.504	0.463	0.1506	0.542	0.142	0.0192	0.152	0.114	0.0954	0.086	0.149	0.0243	3.5
Çukuriçi Höyük	archaeological	12_3	chert	0.09	0.301	8.24	19.78	15.55	97.9	2.71	1.026	0.246	0.156	86.24	0.0103	0.09	0.133	0.512	0.0499	1.64	0.579	0.169	2.81	0.0505	0.037	0.382	0.0169	0.0361	0.0041	0.0197	0.0146	0.0052	0.0218	0.0265	0.0144	0.0375	0.135	0.0168	3.8
Çukuriçi Höyük	archaeological	13_1	chert	0.341	0.057	12.28	49.83	19.16	577.73	3.54	1.028	0.647	0.306	48.54	0.0076	0.405	1.015	0.229	0.0555	7.8	1.857	0.0069	0.199	0.583	0.312	0.99	0.0086	0.0197	0.00166	0.0138	0.0173	0.0037	0.0137	0.0075	0.0035	0.0098	0.0295	0.0208	7.34
Çukuriçi Höyük	archaeological	13_2	chert	0.378	0.05	12.84	52.06	38.71	562.11	5.14	1.01	0.797	0.318	46.09	0.008	0.363	1.155	0.339	0.0736	6.27	2.2	0.0361	0.289	0.634	0.341	1.135	0.0549	0.1198	0.0124	0.062	0.0136	0.0051	0.0248	0.0117	0.0079	0.0087	0.0339	0.0603	8.05
Çukuriçi Höyük	archaeological	13_3	chert	0.381	0.043	12.25	50.85	26.82	609.34	5.54	1.005	0.64	0.333	48.91	0.0102	0.259	0.864	0.284	0.043	6.94	2.052	0.0142	0.216	0.6	0.3	1.112	0.0109	0.0185	0.0023	0.0167	0.0114	0.0042	0.0144	0.008	0.0099	0.0154	0.0335	0.02	7.5
Çukuriçi Höyük	archaeological	14_1	chert	0.967	0.244	9.8	23.6	73.15	135.92	2.14	0.464	0.31	0.11	126.24	0.0134	0.087	0.152	0.319	0.03	11.96	1.092	0.0095	0.554	0.407	0.527	0.661	0.0072	0.0037	0.0025	0.0186	0.0171	0.0058	0.0153	0.0099	0.0085	0.0178	0.0103	0.0139	2.31
Çukuriçi Höyük	archaeological	14_2	chert	0.823	0.234	11.17	20.81	80.32	110.91	4.04	0.522	0.29	0.099	55.6	0.0114	0.154	0.236	0.294	0.111	6.82	1.027	0.0039	1.116	0.609	0.37	0.657	0.164	0.0078	0.0024	0.0187	0.0156	0.0047	0.018	0.0104	0.0078	0.0081	0.0079	0.0121	3.39
Çukuriçi Höyük	archaeological	14_3	chert	0.755	0.241	10.85	21.93	66.02	124.34	4.2	0.53	0.26	0.097	68.85	0.0112	0.139	0.166	0.141	0.122	8.33	1.005	0.0047	1.173	0.539	0.333	0.622	0.418	0.0053	0.0034	0.021	0.028	0.0042	0.0194	0.0136	0.0121	0.0126	0.0077	0.0125	3
Çukuriçi Höyük	archaeological	15_1	chert	0.714	0.096	15.11	25.25	98.62	76.09	1.91	0.725	0.212	0.083	25.85	0.0093	0.087	0.205	0.152	0.0413	6.13	1.298	0.0034	0.821	0.34	0.449	0.401	0.0036	0.0122	0.00156	0.0159	0.0153	0.0053	0.0137	0.0089	0.0094	0.0085	0.0143	0.0136	5.37
Çukuriçi Höyük	archaeological	15_2	chert	0.584	0.052	17.36	20.24	61.11	78.39	2.44	0.713	0.228	0.095	30.15	0.0095	0.094	0.119	0.278	0.1001	6.68	1.041	0.0041	1.153	0.399	0.34	0.278	0.0034	0.005	0.00231	0.0105	0.0176	0.0038	0.0098	0.0118	0.0054	0.0102	0.0204	0.0147	4.52
Çukuriçi Höyük	archaeological	15_3	chert	0.576	0.071	17.12	21.84	70.2	75.32	3.42	0.788	0.218	0.078	34.31	0.0098	0.115	0.159	0.186	0.108	6.97	1.084	0.0038	1.238	0.444	0.424	0.369	0.0053	0.0085	0.0027	0.0161	0.0161	0.005	0.017	0.009	0.0044	0.0079	0.0188	0.0129	4.55
Çukuriçi Höyük	archaeological	20_1	chert	0.665	0.123	4.75	22.47	101.46	90.22	4.25	0.59	0.27	0.284	32.35	0.0116	0.282	0.141	0.179	0.068	1.814	0.851	0.487	0.38	0.1344	0.039	5.19	1.335	1.568	0.158	0.578	0.09	0.0177	0.114	0.062	0.0359	0.034	0.1184	0.0097	3.38
Çukuriçi Höyük	archaeological	20_2	chert	1.9	0.151	4.69	27.53	196.07	117.73	5.37	0.619	0.307	0.15	48.45	0.0109	0.12	0.142	0.203	0.081	1.367	1.212	0.179	2	0.18	0.045	5.23	0.1587	0.238	0.0262	0.099	0.0213	0.0071	0.0287	0.0306	0.0225	0.0167	0.0712	0.0111	3.46
Çukuriçi Höyük	archaeological	20_3	chert	1.475	0.188	4.59	30.27	239.14	131.56	2.86	0.667	0.242	0.166	28.96	0.0103	0.05	0.131	0.266	0.0458	1.211	1.17	0.0535	2.05	0.182	0.092	1.518	0.0816	0.15	0.0166	0.065	0.0187	0.0044	0.0198	0.0092	0.0081	0.0121	0.0784	0.0096	3.19
Çukuriçi Höyük	archaeological	19_1	chert	0.349	0.223	4.68	230	210.91	519.46	5.64	0.631	0.27	0.123	7.82	0.0103	0.084	0.147	0.404	0.183	1.215	4.2	0.1184	11.12	0.0713	0.048	1.62	1.763	0.0244	0.0061	0.0346	0.0249	0.0051	0.0208	0.0233	0.0113	0.0378	0.0978	0.0506	5.23
Çukuriçi Höyük	archaeological	19_2	chert	0.562	0.233	4.66	78.06	179.03	244.87	4.5	0.594	0.239	0.091	7.14	0.0127	0.137	0.159	0.308	0.201	1.309	1.83	0.064	12.46	0.0755	0.039	1.573	0.34	0.0223	0.00209	0.0197	0.0117	0.003	0.0128	0.011	0.0182	0.031	0.0773	0.0674	5.67
Çukuriçi Höyük	archaeological	19_3	chert	0.294	0.259	4.77	88.14	187.73	277.27	2.84	0.557	0.28	0.094	4.52	0.0107	0.159	0.155	0.502	0.0552	1.402	1.902	0.0797	10.48	0.0584	0.057	1.267	2.49	0.0248	0.0032	0.0134	0.0151	0.0046	0.0142	0.0123	0.0116	0.0347	0.0814	0.0353	5.74
Çukuriçi Höyük	archaeological	18_1	chert	0.466	0.191	15.68	15.53	32.57	90.15	1.18	0.686	0.209	0.564	65.88	0.0132	0.152	0.214	0.199	0.0321	23.94	0.829	0.0069	1.068	0.153	0.304	0.18	0.0041	0.0034	0.00239	0.0099	0.0203	0.0031	0.0148	0.0065	0.0072	0.0129	0.0083	0.0076	0.767
Çukuriçi Höyük	archaeological	18_2	chert	0.495	0.293	16.97	14.36	34.39	102.96	1.23	0.763	0.249	0.269	65.06	0.0102	0.166	0.327	0.221	0.015	22.17	0.854	0.0095	1.102	0.1578	0.321	0.222	0.0034	0.0055	0.00221	0.0159	0.0154	0.0045	0.0154	0.0099	0.0074	0.0129	0.0086	0.0044	0.863
Çukuriçi Höyük	archaeological	18_3	chert	0.42	0.164	19.64	14.23	42.63	100.81	2.35	0.765	0.235	0.227	43.52	0.0109	0.181	0.429	0.224	0.0306	17.4	0.92	0.0106	1.172	0.17	0.293	0.241	0.0051	0.0061	0.00248	0.0179	0.0196	0.004	0.021	0.0114	0.0072	0.0125	0.0057	0.0052	1.051
Çukuriçi Höyük	archaeological	17_1	chert	0.331	0.125	11.73	54.85	221.5	192.29	2.21	0.917	0.23	12.11	345.91	0.048	0.162	0.168	0.321	0.0454	15.77	0.663	0.25	3.52	0.222	0.23	0.179	0.0028	0.0046	0.0025	0.0419	0.043	0.0068	0.067	0.037	0.0254	0.0228	0.0087	0.0035	0.531
Çukuriçi Höyük	archaeological	17_2	chert	0.335	0.132	13.7	26.53	76.12	118.33	0.81	0.813	0.26	2.66	103.76	0.0138	0.203	0.263	0.201	0.0206	14	0.719	0.0717	3.37	0.23	0.257	0.219	1.041	0.003	0.0029	0.0183	0.0188	0.0053	0.0142	0.0243	0.011	0.0109	0.0086	0.0042	0.586
Çukuriçi Höyük	archaeological	17_3	chert	0.481	0.162	16	21.97	69.35	122.41	0.81	0.823	0.233	1.24	61.16	0.0116	0.257	0.327	0.224	0.0215	12.3	0.828	0.0295	3.4	0.219	0.288	0.188	0.0037	0.00195	0.00161	0.0177	0.0158	0.0046	0.0158	0.0102	0.0158	0.0133	0.0088	0.0029	0.636
Çukuriçi Höyük	archaeological	16_1	chert	0.655	0.361	4.26	26.89	135.04	133.63	8.78	0.472	0.243	0.131	72.45	0.0086	0.346	0.123	0.267	0.1	1.702	0.875	0.0295	3.72	0.0614	0.075	5.31	0.645	0.0398	0.0035	0.0181	0.0214	0.0056	0.0162	0.011	0.0078	0.0145	0.0528	0.0149	4.24
Çukuriçi Höyük	archaeological	16_2	chert	0.61	0.385	4.12	29.19	158.7	179.08	9.2	0.484	0.239	0.216	93.4	0.0106	0.145	0.133	0.284	0.093	1.839	0.948	0.0358	4.59	0.0619	0.119	4.2	0.313	0.0545	0.0056	0.0174	0.021	0.0036	0.0175	0.0092	0.0084	0.0144	0.0601	0.0136	3.97
Çukuriçi Höyük	archaeological	16_3	chert	0.491	0.374	3.94	30.14	145.51	137.84	7.92	0.493	0.256	0.163	63.8	0.0117	0.206	0.17	0.294	0.074	1.788	0.897	0.0379	4.06	0.0568	0.126	2.7	1.103	0.0712	0.0058	0.0277	0.0179	0.0042	0.0159	0.0112	0.0091	0.0141	0.0508	0.0237	4.24
